# Supplementary material for: Vibration perception threshold assessments: Comparing the Staircase and von Békésy methods
Source: Atten Percept Psychophys. 2026 Jan 13;88(2):49. doi: 10.3758/s13414-025-03190-8 (PMC12795913; doi:10.3758/s13414-025-03190-8)
Supplement: Supplementary file 1 — Supplementary file1 (XLSX 19 KB) [file 13414_2025_3190_MOESM1_ESM.xlsx]

## Sheet: Valid_VPTs_NoID_NoGender_Pair
Experiment	HandLocationTest	FrequencyTest.Hz.	mean_Amplitude	median_Amplitude	std_Amplitude	min_Amplitude	max_Amplitude	iqr_Amplitude	Lower_ci_Amplitude	Higher_ci_Amplitude	GroupCount		Amp range				CI
Békésy	Index	250	110.248	111.954	12.1801	76.4806	128.207	9.25825	108.607	111.89	214		76.48	128.21	[76.48,128.21]		108.61	111.89	[108.61,111.89]
Békésy	Index	375	119.455	120.677	13.5465	78.6208	142.328	12.8134	117.556	121.353	198		78.62	142.33	[78.62,142.33]		117.56	121.35	[117.56,121.35]
Békésy	Index	500	124.161	126.907	15.5222	82.3725	153.486	11.2868	121.974	126.348	196		82.37	153.49	[82.37,153.49]		121.97	126.35	[121.97,126.35]
Békésy	Ring	250	108.699	111.939	13.1255	78.4188	128.546	6.75818	107.044	110.354	244		78.42	128.55	[78.42,128.55]		107.04	110.35	[107.04,110.35]
Békésy	Ring	375	117.799	120.638	13.3085	78.0001	141.853	7.28442	116.063	119.536	228		78	141.85	[78,141.85]		116.06	119.54	[116.06,119.54]
Békésy	Ring	500	122.563	126.562	15.3213	80.1711	149.722	8.11725	120.447	124.678	204		80.17	149.72	[80.17,149.72]		120.45	124.68	[120.45,124.68]
Staircase	Index	250	108.611	108.491	8.84047	80.9404	123.326	7.07769	107.311	109.911	180		80.94	123.33	[80.94,123.33]		107.31	109.91	[107.31,109.91]
Staircase	Index	375	114.399	116.327	12.9857	83.0218	134.361	8.86957	112.456	116.342	174		83.02	134.36	[83.02,134.36]		112.46	116.34	[112.46,116.34]
Staircase	Index	500	120.567	122.115	10.551	82.4134	134.678	8.94294	119.016	122.119	180		82.41	134.68	[82.41,134.68]		119.02	122.12	[119.02,122.12]
Staircase	Ring	250	105.069	107.805	11.0823	82.3246	128.201	5.25519	103.41	106.727	174		82.32	128.2	[82.32,128.2]		103.41	106.73	[103.41,106.73]
Staircase	Ring	375	114.044	115.479	12.135	84.7085	140.638	6.83586	112.259	115.828	180		84.71	140.64	[84.71,140.64]		112.26	115.83	[112.26,115.83]
Staircase	Ring	500	119.488	120.774	11.3634	84.4286	140.835	9.28207	117.816	121.159	180		84.43	140.83	[84.43,140.83]		117.82	121.16	[117.82,121.16]

## Sheet: Valid_VPTs_NoID_Pair
Gender	Experiment	HandLocationTest	FrequencyTest.Hz.	mean_Amplitude	median_Amplitude	std_Amplitude	min_Amplitude	max_Amplitude	iqr_Amplitude	Lower_ci_Amplitude	Higher_ci_Amplitude	GroupCount
Female	Békésy	Index	250	111.183	112.26	10.2934	79.293	126.051	6.56706	109.027	113.339	90			79.29	126.05		[79.29,126.05]		[79.29,126.05]
Female	Békésy	Index	375	122.029	122.214	10.5174	78.6208	135.497	10.1804	119.592	124.466	74			78.62	135.5		[78.62,135.5]		[78.62,135.5]
Female	Békésy	Index	500	126.264	127.007	13.7783	82.8148	148.894	12.8952	123.158	129.371	78			82.81	148.89		[82.81,148.89]		[82.81,148.89]
Female	Békésy	Ring	250	107.189	111.216	12.581	78.4188	125.472	4.75007	104.718	109.66	102			78.42	125.47		[78.42,125.47]		[78.42,125.47]
Female	Békésy	Ring	375	116.991	120.47	12.521	78.0001	134.971	7.27276	114.454	119.528	96			78	134.97		[78,134.97]		[78,134.97]
Female	Békésy	Ring	500	127.248	128.799	11.5208	80.1711	149.722	7.07014	124.807	129.689	88			80.17	149.72		[80.17,149.72]		[80.17,149.72]
Female	Staircase	Index	250	109.098	109.739	8.32454	81.5754	120.187	6.68277	107.142	111.055	72			81.58	120.19		[81.58,120.19]		[81.58,120.19]
Female	Staircase	Index	375	112.746	115.483	13.1538	83.1997	130.578	6.71154	109.655	115.837	72			83.2	130.58		[83.2,130.58]		[83.2,130.58]
Female	Staircase	Index	500	121.463	123.078	9.55493	82.4134	133.334	6.84173	119.218	123.708	72			82.41	133.33		[82.41,133.33]		[82.41,133.33]
Female	Staircase	Ring	250	103.027	107.32	10.1784	82.5521	112.183	2.64743	100.525	105.529	66			82.55	112.18		[82.55,112.18]		[82.55,112.18]
Female	Staircase	Ring	375	111.91	115.158	12.4755	84.7085	130.245	6.57315	108.978	114.841	72			84.71	130.24		[84.71,130.24]		[84.71,130.24]
Female	Staircase	Ring	500	118.725	120.923	9.86931	84.4286	130.599	7.06571	116.406	121.045	72			84.43	130.6		[84.43,130.6]		[84.43,130.6]
Male	Békésy	Index	250	109.57	111.816	13.3843	76.4806	128.207	13.7321	107.191	111.949	124			76.48	128.21		[76.48,128.21]		[76.48,128.21]
Male	Békésy	Index	375	117.918	119.554	14.896	81.1196	142.328	13.8317	115.27	120.566	124			81.12	142.33		[81.12,142.33]		[81.12,142.33]
Male	Békésy	Index	500	122.771	126.73	16.4842	82.3725	153.486	10.938	119.765	125.776	118			82.37	153.49		[82.37,153.49]		[82.37,153.49]
Male	Békésy	Ring	250	109.783	112.987	13.4422	78.6208	128.546	7.31977	107.553	112.013	142			78.62	128.55		[78.62,128.55]		[78.62,128.55]
Male	Békésy	Ring	375	118.387	120.888	13.8705	81.1941	141.853	7.1477	115.999	120.776	132			81.19	141.85		[81.19,141.85]		[81.19,141.85]
Male	Békésy	Ring	500	119.008	124.896	16.8646	80.4181	148.696	11.6131	115.906	122.11	116			80.42	148.7		[80.42,148.7]		[80.42,148.7]
Male	Staircase	Index	250	108.286	107.771	9.19207	80.9404	123.326	7.2039	106.533	110.039	108			80.94	123.33		[80.94,123.33]		[80.94,123.33]
Male	Staircase	Index	375	115.566	116.512	12.8019	83.0218	134.361	11.3479	113.051	118.08	102			83.02	134.36		[83.02,134.36]		[83.02,134.36]
Male	Staircase	Index	500	119.97	121.03	11.1693	82.4948	134.678	9.56146	117.84	122.101	108			82.49	134.68		[82.49,134.68]		[82.49,134.68]
Male	Staircase	Ring	250	106.316	108.769	11.4672	82.3246	128.201	6.96673	104.129	108.504	108			82.32	128.2		[82.32,128.2]		[82.32,128.2]
Male	Staircase	Ring	375	115.466	115.508	11.746	86.032	140.638	6.90205	113.226	117.707	108			86.03	140.64		[86.03,140.64]		[86.03,140.64]
Male	Staircase	Ring	500	119.996	120.489	12.2772	84.931	140.835	10.4824	117.654	122.338	108			84.93	140.83		[84.93,140.83]		[84.93,140.83]
