# Supplementary material for: Vibration perception threshold assessments: Comparing the Staircase and von Békésy methods
Source: Atten Percept Psychophys. 2026 Jan 13;88(2):49. doi: 10.3758/s13414-025-03190-8 (PMC12795913; doi:10.3758/s13414-025-03190-8)
Supplement: Supplementary file 2 — Supplementary file2 (XLSX 15 KB) [file 13414_2025_3190_MOESM2_ESM.xlsx]

## Sheet: Method_Timings_NoID_NoGender
Experiment	HandLocationTest	FrequencyTest.Hz.	mean_duration	median_duration	std_duration	min_duration	max_duration	iqr_duration	Lower_ci_duration	Higher_ci_duration	GroupCount
Békésy	Index	250	40.5862	34	12.83	32	80	12	35.7059	45.4665	29
Békésy	Index	375	41.1724	37	11.1422	32	70	13	36.9342	45.4107	29
Békésy	Index	500	45.8571	37.5	20.7341	32	109	20.25	37.8173	53.897	28
Békésy	Ring	250	36.8	33	10.5058	32	88	2.75	32.8771	40.7229	30
Békésy	Ring	375	40.069	34	16.1354	32	100	6	33.9314	46.2066	29
Békésy	Ring	500	40.6296	33	22.2627	32	141	4.5	31.8228	49.4365	27
Staircase	Index	250	143.833	136.5	44.6041	88	282	53.25	127.178	160.489	30
Staircase	Index	375	140.379	122	57.5831	81	307	55	118.476	162.283	29
Staircase	Index	500	142.067	129	44.0086	80	248	64.25	125.634	158.5	30
Staircase	Ring	250	121.103	107	51.7745	83	350	36	101.409	140.797	29
Staircase	Ring	375	126.367	105	62.9578	80	371	30	102.858	149.876	30
Staircase	Ring	500	122.633	109.5	43.9761	82	285	29.75	106.212	139.054	30

## Sheet: Method_Timings_NoID
Gender	Experiment	HandLocationTest	FrequencyTest.Hz.	mean_duration	median_duration	std_duration	min_duration	max_duration	iqr_duration	Lower_ci_duration	Higher_ci_duration	GroupCount
Female	Békésy	Index	250	40.8333	33	15.3495	32	80	10	31.0807	50.5859	12
Female	Békésy	Index	375	40.5833	36	10.4225	32	66	13.5	33.9612	47.2055	12
Female	Békésy	Index	500	47.4167	37	24.2692	32	109	13.5	31.9968	62.8366	12
Female	Békésy	Ring	250	39.5	33	15.7567	32	88	7.5	29.4887	49.5113	12
Female	Békésy	Ring	375	41.5833	33.5	19.4069	32	100	6.5	29.2528	53.9139	12
Female	Békésy	Ring	500	43.9167	34	30.7555	32	141	5.75	24.3755	63.4578	12
Female	Staircase	Index	250	144.417	135.5	40.7464	91	214	49.5	118.528	170.306	12
Female	Staircase	Index	375	134.667	128.5	47.7405	81	239	42.5	104.334	165	12
Female	Staircase	Index	500	139	134	27.6734	106	195	37	121.417	156.583	12
Female	Staircase	Ring	250	111.455	97	32.8675	83	194	23.5	89.3739	133.535	11
Female	Staircase	Ring	375	114.917	103.5	39.7434	80	205	22.75	89.6649	140.168	12
Female	Staircase	Ring	500	116.083	105	23.6891	92	169	36.75	101.032	131.135	12
Male	Békésy	Index	250	40.4118	35	11.2253	32	71	11	34.6402	46.1833	17
Male	Békésy	Index	375	41.5882	37	11.9219	32	70	13	35.4585	47.7179	17
Male	Békésy	Index	500	44.6875	37.5	18.3983	32	102	20.25	34.8838	54.4912	16
Male	Békésy	Ring	250	35	33	4.36564	32	47	2	32.829	37.171	18
Male	Békésy	Ring	375	39	34	13.9194	32	81	4	31.8433	46.1567	17
Male	Békésy	Ring	500	38	33	12.6717	32	82	3.5	30.9827	45.0173	15
Male	Staircase	Index	250	143.444	141.5	48.1581	88	282	57.75	119.496	167.393	18
Male	Staircase	Index	375	144.412	116	64.7612	82	307	55	111.115	177.709	17
Male	Staircase	Index	500	144.111	128	52.8893	80	248	83	117.81	170.412	18
Male	Staircase	Ring	250	127	112.5	60.6843	88	350	35.5	96.8224	157.178	18
Male	Staircase	Ring	375	134	106.5	74.7348	88	371	23.25	96.8352	171.165	18
Male	Staircase	Ring	500	127	115.5	53.716	82	285	26.25	100.288	153.712	18
